# Supplementary material for: Construction of Fire Safe Thermoplastic Polyurethane/Reduced Graphene Oxide Hierarchical Composites with Electromagnetic Interference Shielding
Source: Molecules. 2024 Jun 29;29(13):3108. doi: 10.3390/molecules29133108 (PMC11243064; doi:10.3390/molecules29133108)
Supplement: Supplementary file 1 [file molecules-29-03108-s001.zip]

Archive with 1 entries (1 files):
- molecules-3031145-supplementary.pdf
